# Supplementary material for: Intratumoral Niches of B Cells and Follicular Helper T Cells, and the Absence of Regulatory T Cells, Associate with Longer Survival in Early-Stage Oral Tongue Cancer Patients
Source: Cancers (Basel). 2022 Sep 1;14(17):4298. doi: 10.3390/cancers14174298 (PMC9454508; doi:10.3390/cancers14174298)
Supplement: Supplementary file 1 [file cancers-14-04298-s001.zip]

Archive with 1 entries (1 files):
- cancers-1842092-supplementary.pdf
